# Supplementary material for: Mental stress objective screening for workers using urinary neurotransmitters
Source: PLoS One. 2023 Sep 8;18(9):e0287613. doi: 10.1371/journal.pone.0287613 (PMC10490881; doi:10.1371/journal.pone.0287613)
Supplement: S1 File — (ZIP) [file pone.0287613.s011.zip]

Archive with 1 entries (1 files):
- Laboratory Tests.xlsx
