# Supplementary material for: Mental stress objective screening for workers using urinary neurotransmitters
Source: PLoS One. 2023 Sep 8;18(9):e0287613. doi: 10.1371/journal.pone.0287613 (PMC10490881; doi:10.1371/journal.pone.0287613)
Supplement: S1 File — (ZIP) [file pone.0287613.s011.zip › Laboratory Tests.xlsx]

## Sheet: Lab Test
ID	Class	Gender	Age	BMI	TP	ALP	AST	ALT	LDH	γ-GTP	T-BIL	CPK	T-Ch	LDL-Ch	HDL-Ch	TG	NA	K	CL	CA	Mg	BUN	Cre	UA	BS	Alb	HbA1c	WBC	RBC	Hb	Ht	MCV	MCH	MCHC	NEUT	EOS	BAS	MON	LYM	PLT
IWB-0001	High stress	F	52	19.2	7.1	126	19	8	160	9	0.8	103	196	100	78	89	139	3.6	104	8.6	2.5	9	0.62	3.9	94	4.3	5	4.42	440	11.2	37.1	84	25.5	30.2	59.4	3.4	1.4	6.6	29.2	28.3
IWB-0002	High stress	M	60	22	7.1	209	18	14	156	36	0.5	72	230	136	70	88	140	4	103	9.3	2.5	11.8	0.82	6.9	89	4.5	5.2	6.1	512	15.7	46.4	91	30.7	33.8	67.6	3.4	1.1	6.4	21.5	32.4
IWB-0003	High stress	M	65	27.5	6.6	130	32	28	220	57	1.1	255	226	141	52	156	140	4.5	102	9	2.6	15	0.91	6.6	96	4.2	5.4	4.89	442	14.4	44.4	100	32.6	32.4	62	1.8	0.4	7.6	28.2	24
IWB-0004	High stress	M	57	22.9	6.8	270	20	24	210	33	0.6	199	208	127	60	90	142	4.2	104	9.3	2.3	19.4	0.83	4.9	98	4.2	5.5	4.41	450	13.4	42.4	94	29.8	31.6	57.1	1.4	0.2	5	36.3	38.4
IWB-0006	High stress	F	62	26.5	7.4	218	21	18	170	39	0.5	64	223	132	62	92	143	5.1	103	9.5	2.3	14.3	0.66	5.4	95	4.7	5.2	5.75	437	13.7	41.8	96	31.4	32.8	62.9	1.6	0.9	4.5	30.1	22.2
IWB-0008	High stress	M	51	23.8	6.7	167	19	20	180	46	0.7	126	194	117	59	60	141	4	105	8.6	2.4	12.7	0.9	6.4	87	4.2	5.4	6.23	482	14.2	43.5	90	29.5	32.6	48.6	2.4	0.8	6.6	41.6	32.3
IWB-0009	High stress	M	60	21.2	7	182	16	12	181	16	0.8	130	194	122	53	82	143	4.7	106	8.8	2.4	12.3	0.98	5.9	86	4.3	5	3.87	369	13.1	39.1	106	35.5	33.5	50	10.9	1.6	5.2	32.3	18.9
IWB-0010	High stress	M	43	26.3	7.7	206	20	38	129	29	0.5	49	217	134	50	164	140	4.8	101	9.5	2.4	12.3	0.91	7.3	95	4.7	5.4	5.25	498	15.5	48.4	97	31.1	32	59.6	1.3	0.8	5	33.3	27.6
IWB-0013	High stress	M	30	22.7	6.6	176	13	11	165	17	0.8	105	170	91	64	40	141	4.3	104	9.1	2.5	10.7	0.96	4.2	87	4.5	4.9	5.98	515	15.7	47.8	93	30.5	32.8	61.7	1	0.5	6.9	29.9	20.2
IWB-0014	High stress	M	58	24.1	7.4	171	14	13	198	17	0.7	93	186	90	64	94	141	4.8	101	9.7	2.3	17.5	1.07	5.7	116	4.5	5.9	8.17	435	14.1	42.5	98	32.4	33.2	69.9	0.9	0.2	5.4	23.6	23.9
IWB-0015	High stress	F	47	23	7.5	200	31	14	194	9	0.6	124	172	101	55	42	139	4.3	102	9.1	2.5	10.9	0.6	3.9	90	4.6	5	5.11	436	13	39.5	91	29.8	32.9	64.4	1	0.8	4.3	29.5	28.9
IWB-0016	High stress	F	48	23.5	7.1	141	17	11	139	16	0.6	85	200	121	63	65	138	4.2	104	8.8	2.4	10.3	0.7	4.8	93	4.2	5.4	4.72	444	11.8	37.4	84	26.6	31.6	56.8	2.3	1.5	5.9	33.5	33.2
IWB-0017	High stress	M	60	21	7.3	199	27	20	184	20	0.9	155	189	95	70	58	140	5.2	100	9	2.3	17.6	0.92	5.1	106	4.5	5.5	4.07	511	16	48.3	95	31.3	33.1	45.8	3.9	0.2	6.6	43.5	20
IWB-0019	High stress	F	48	21.1	6.9	143	15	10	139	15	0.9	37	181	97	67	38	139	4	104	8.9	2	8	0.62	3.1	82	4.2	5.2	4.27	378	12.3	37.2	98	32.5	33.1	56.4	1.2	0.5	7	34.9	25.1
IWB-0023	High stress	M	44	22.6	7.9	268	18	24	157	105	0.6	120	221	133	73	72	141	4.1	102	9.4	2.2	10.1	0.68	5.5	85	4.4	5.3	4.5	522	15.7	47.1	90	30.1	33.3	49.7	1.3	0.4	6.2	42.4	27.1
IWB-0024	High stress	M	33	21.8	7.9	139	19	15	158	18	1.3	203	197	100	75	48	140	4.6	103	9.6	2	16.6	1.02	6.8	80	4.9	5.1	2.87	516	15.6	48.4	94	30.2	32.2	41.5	3.1	1	7	47.4	23.6
IWB-0026	High stress	M	48	22.8	7.3	246	23	20	182	38	1	146	180	103	59	75	143	5.4	105	9.7	2.2	10.1	0.89	5.5	89	4.6	5	4.82	463	14.9	45.8	99	32.2	32.5	52	0.8	0.2	4.1	42.9	25.1
IWB-0029	High stress	F	35	26.9	7.4	139	15	9	170	15	0.8	88	174	82	73	40	139	4.5	104	8.8	2.2	11	0.59	4.6	78	4.5	5.1	4	406	12.3	37.8	93	30.3	32.5	40.4	1.8	0.3	4	53.5	30.4
IWB-0030	High stress	F	51	20.1	7.6	340	22	10	163	18	0.6	58	188	108	66	59	141	4.8	102	9.5	2.5	9.7	0.64	3.9	81	4.5	5.1	4.6	413	12.2	39.2	95	29.5	31.1	62.8	2	0.9	5.4	28.9	25.4
IWB-0037	High stress	M	62	26.2	7.3	291	19	19	203	32	0.6	156	212	112	52	239	143	4.4	105	9.2	2.6	13.6	1.09	7.1	92	4.6	5.5	7.55	523	15.8	48.9	93	30.2	32.3	58.7	2	0.5	5.7	33.1	30.1
IWB-0038	High stress	M	58	21.6	7.1	224	33	37	177	39	1.3	212	212	120	65	106	141	4.2	103	9	2.3	20.2	0.93	5.1	91	4.6	5.3	4.13	512	15.2	47.8	93	29.7	31.8	51.8	1.5	1	7	38.7	23.9
IWB-0041	High stress	M	57	21	7	191	21	19	172	40	0.5	141	223	149	56	86	143	4.3	106	9	2.3	13	0.88	4.7	91	4.2	5.3	4.41	484	12.8	41.9	87	26.4	30.5	51.5	1.1	0.2	5.7	41.5	22.8
IWB-0042	High stress	M	54	26.8	6.9	221	16	17	148	14	0.8	130	144	84	46	74	142	4.6	104	8.8	2.5	15.4	0.99	5.8	94	4.5	5.5	6.17	475	15.5	48.1	101	32.6	32.2	47.9	3.2	0.3	7.1	41.5	22
IWB-0047	High stress	M	64	23.6	7.4	221	15	11	167	15	0.6	63	186	121	49	99	142	4.2	104	8.6	2.2	12.4	0.8	5.8	90	4.4	5.2	6.17	498	14.7	46.3	93	29.5	31.7	36	21	1	4	38	16.4
IWB-0048	High stress	M	50	21.4	7.8	167	18	18	163	24	1.2	162	218	128	69	79	140	4.1	102	9.3	2.3	9	0.71	4.6	87	4.8	5.2	3.66	509	16	47.1	93	31.4	34	59.1	3	1.6	4.6	31.7	23.4
IWB-0050	High stress	F	48	22.8	7.2	127	16	9	181	22	0.5	144	217	137	66	85	141	4.1	105	8.7	2.5	8.5	0.67	5.8	77	4.1	5.2	8.19	415	12.8	39.1	94	30.8	32.7	65.9	1.5	0.4	5.9	26.3	35.8
IWB-0051	High stress	F	34	19.6	7.1	124	11	10	124	11	0.8	61	163	70	77	37	140	4.2	104	9	2.1	9	0.58	3.2	84	4.4	5.2	3.42	438	11.9	37.6	86	27.2	31.6	36.6	3.2	0.3	4.1	55.8	22.4
IWB-0052	High stress	M	52	25.4	7.3	229	27	32	198	39	0.5	190	217	127	61	189	142	4.3	104	9.5	2.3	17	0.83	6.8	92	4.6	5.6	4.91	555	15.5	47.6	86	27.9	32.6	59.7	2.9	0.6	6.5	30.3	26.8
IWB-0060	High stress	F	43	22.9	7.2	130	21	20	161	16	0.8	89	204	135	53	57	139	4	103	8.6	2.4	8.4	0.56	5.2	80	4.3	5.2	9.1	467	14.5	44.2	95	31	32.8	68.6	1.1	0.3	5.3	24.7	21.9
IWB-0065	High stress	M	58	23.4	7.3	167	19	17	197	24	0.5	118	201	134	47	75	142	4.5	104	8.9	2.3	16.4	0.97	8	127	4.5	6.3	5.32	479	16	44.8	94	33.4	35.7	52.9	3.9	1.1	4.3	37.8	28.1
IWB-0068	High stress	M	50	20.9	7.4	156	21	34	136	32	0.9	67	233	144	50	131	138	4.2	99	9.1	2.1	12.8	0.7	5.7	93	4.5	5.5	4.21	469	14.7	41.9	89	31.3	35.1	45	4.8	0.5	5.5	44.2	31.7
IWB-0076	High stress	F	48	23.6	6.9	130	13	7	130	14	0.8	43	190	97	76	47	138	4.4	104	8.9	2.1	12.2	0.64	3.5	105	4	5.8	4.22	481	12.9	38.1	79	26.8	33.9	54.9	4.3	0.7	8.1	32	29.8
IWB-0078	High stress	F	55	23.7	6.9	238	16	11	178	14	0.8	168	230	117	91	71	142	4.7	103	9.6	2.5	14	0.74	4.6	77	4.3	5.5	3.73	446	13.4	40.3	90	30	33.3	47.7	4	0.8	4.3	43.2	28.7
IWB-0080	High stress	F	58	19.2	6.9	195	17	12	144	38	0.7	80	185	80	85	63	142	4.1	104	9.2	2.4	12.4	0.57	2.5	89	4.2	5.6	4.14	413	12.6	36.6	89	30.5	34.4	59.7	0.7	0.5	4.8	34.3	19.3
IWB-0085	High stress	F	41	19.1	6.6	161	17	15	169	19	0.8	108	150	76	63	39	139	4.8	106	8.9	2.6	14.5	0.71	4	90	4.3	5.7	6.65	422	13	37.9	90	30.8	34.3	57.1	3.8	0.8	5.4	32.9	27.5
IWB-0089	High stress	F	44	20.7	7.7	131	16	15	140	19	0.5	59	165	91	43	87	136	4.9	104	8.6	2.1	18.1	0.81	5	80	4.1	5.4	2.67	454	13	38.2	84	28.6	34	29.3	2.2	0.7	7.1	60.7	18.2
IWB-0091	High stress	F	49	23.4	7.5	234	19	13	139	32	0.7	74	216	127	63	136	141	4.4	103	9.1	2.5	12.6	0.64	5.2	92	4.5	5.3	4.56	451	13.6	40.1	89	30.2	33.9	52.6	4.6	1.8	3.7	37.3	34.2
IWB-0097	High stress	F	49	20.8	7	136	19	12	187	14	0.9	112	176	96	63	42	140	4.2	105	9.1	2.1	11.1	0.7	5.3	85	4.4	5.3	5.02	441	13.5	39.2	89	30.6	34.4	52.5	6	0.6	6.2	34.7	23.1
IWB-0099	High stress	M	32	22.8	7.2	156	15	14	151	22	1.1	134	204	116	66	78	139	4.4	103	9.4	2.5	13.5	0.89	6.4	93	4.5	5.4	3.87	523	15.7	45.1	86	30	34.8	45	4.1	0.5	9.3	41.1	22.6
IWB-0101	High stress	F	47	22.3	7.1	202	15	8	167	16	0.8	65	195	112	59	87	139	4.1	105	8.8	2	16	0.61	5.1	85	4.3	5.5	6.36	438	13.8	39.5	90	31.5	34.9	54.3	2.8	0.5	5.5	36.9	25.9
IWB-0102	High stress	M	54	21	6.8	220	15	11	144	15	0.6	137	211	142	56	79	141	4.3	105	8.7	2.2	15	0.75	5	92	4.1	5.4	4.91	410	13.3	38.8	95	32.4	34.3	46.7	18.3	0.8	4.7	29.5	32.6
IWB-0103	High stress	F	42	20.4	7	144	13	14	140	12	0.7	77	144	60	69	29	140	4.2	105	9.2	2.5	11.4	0.7	3.2	86	4.5	5.2	4.03	443	13.6	39.8	90	30.7	34.2	52.1	4.2	0.5	6	37.2	17.8
IWB-0106	High stress	M	50	19.5	7.4	125	19	14	147	55	1.1	102	238	117	97	60	141	5	103	9.7	2.3	13.5	0.87	7.6	90	4.7	5.4	3.67	504	15.4	45.2	90	30.6	34.1	56.7	2.7	0.8	6.3	33.5	27.8
IWB-0107	High stress	F	36	22.5	7.4	152	26	17	166	35	0.7	167	217	125	55	180	138	4.2	102	9.2	2	11	0.59	4.4	82	4.4	5.6	5.12	391	10.7	33.4	85	27.4	32	57.9	5.7	0.8	5.9	29.7	29.5
IWB-0112	High stress	M	47	19.9	7.3	178	18	14	150	17	0.7	79	183	113	56	61	138	4.7	105	9.4	2.4	13.6	0.76	4.8	96	4.7	5.3	5.24	473	15.9	43.6	92	33.6	36.5	55.1	6.1	0.4	6.5	31.9	30.9
IWB-0116	High stress	F	33	27.3	7.1	136	14	20	167	13	0.9	69	168	105	49	50	139	4.1	106	8.9	2.4	8.4	0.54	3.5	88	4.4	5.3	5.85	451	13.6	38.6	86	30.2	35.2	60.7	1	0.2	5.5	32.6	25.6
IWB-0117	High stress	M	54	20.1	7.6	283	22	17	188	25	1	146	157	92	51	77	139	4.3	102	9.2	2.1	11.4	0.74	4.3	78	4.6	5.5	7.63	453	14.5	42.4	94	32	34.2	61	5	0	7	27	23.8
IWB-0121	High stress	F	36	19.3	7.5	175	14	8	142	16	0.7	64	198	110	69	67	140	4	103	9.3	2.4	11.9	0.59	4.1	102	4.5	5.7	6.94	486	15	42.9	88	30.9	35	64.5	0.9	0.6	4.5	29.5	27.6
IWB-0124	High stress	M	67	21.6	6.8	210	22	20	168	39	0.7	142	218	136	65	84	142	4.2	107	9.1	2.4	14.3	0.92	7	84	4	5.6	6.18	476	15.3	43.6	92	32.1	35.1	47.5	8.6	1.5	7.1	35.3	27.2
IWB-0137	High stress	F	58	27.3	7.2	203	34	51	180	37	0.9	67	236	151	59	153	143	4.1	103	9.1	2.2	10.7	0.65	6.4	92	4.4	6	5.04	496	14.9	42.9	86	30	34.7	54.9	1.6	1.2	5	37.3	34.5
IWB-0005	Low stress	M	57	24.5	7.5	192	16	22	170	25	1.9	88	236	151	68	107	144	5.1	105	9.5	2.7	12.4	0.97	5.7	99	4.8	5.4	5.25	493	15	46.4	94	30.4	32.3	44.4	2.9	1	4.8	46.9	30.3
IWB-0007	Low stress	F	39	20	7.3	126	20	17	157	12	0.7	135	191	109	68	70	138	3.9	103	8.5	2.1	12.7	0.82	4.2	82	4.1	5.2	7.23	423	13.5	40.6	96	31.9	33.3	59.5	1.8	0.6	6.6	31.5	26.7
IWB-0018	Low stress	F	35	20.9	7.7	144	23	18	158	23	0.7	94	192	118	50	111	142	4.3	105	9.2	2.6	8.7	0.74	3.6	86	4.6	5.1	6.56	440	13.8	42.8	97	31.4	32.2	63.4	2.6	0.5	4.4	29.1	23.3
IWB-0020	Low stress	F	31	22.3	7.1	145	12	7	141	13	0.7	62	215	113	86	58	138	4.9	101	9.1	2.4	8.2	0.55	3.7	84	4.3	5.2	5.17	444	13.1	40.6	91	29.5	32.3	56.3	2.7	0.2	6	34.8	29.1
IWB-0022	Low stress	M	37	24.5	7.4	147	19	22	155	25	0.6	89	199	126	54	105	141	4.3	102	9.4	2.5	9	0.74	4.9	86	4.6	5.5	3.96	483	14	43.6	90	29	32.1	42.5	1.5	0.5	5.8	49.7	26.2
IWB-0027	Low stress	F	64	22.6	7.4	280	20	15	195	58	0.7	114	252	138	82	64	144	5.1	106	9.4	2.3	17.9	0.65	4.5	88	4.6	5.3	3.35	374	12.5	39.5	106	33.4	31.6	48.9	0.6	0.6	3.9	46	28.5
IWB-0031	Low stress	M	61	22.6	7.3	176	19	18	163	45	0.9	72	195	120	51	88	141	3.9	105	9.2	2.4	16	0.8	5.3	99	4.7	5.3	6.24	550	15.8	49	89	28.7	32.2	63.8	1.9	0.3	6.6	27.4	24.5
IWB-0032	Low stress	M	52	19.4	7	212	23	26	133	28	0.4	92	141	86	43	66	143	4.9	104	8.9	2.4	12.8	0.87	5.7	87	3.9	5.5	5.18	466	14.5	44.5	95	31.1	32.6	55.7	3.1	1.4	6	33.8	40.1
IWB-0039	Low stress	M	55	24	7.6	197	25	17	158	14	1.1	110	203	118	68	50	141	4.7	101	9.2	2.5	12.4	1.07	6.3	87	4.4	5.2	4.84	472	14.7	44.8	95	31.1	32.8	55	2	1	8	34	27.9
IWB-0045	Low stress	F	38	22.3	6.9	116	16	7	154	22	0.6	69	174	77	78	49	140	4.2	105	9	2.2	5.4	0.66	3.6	76	4.3	5.1	5.19	380	12.2	36.3	96	32.1	33.6	70.5	2.1	0.6	5.6	21.2	37.2
IWB-0046	Low stress	M	65	25.3	7.2	151	20	15	161	41	0.5	95	154	70	52	154	142	3.8	103	9	2.4	15.1	0.76	7.8	92	4.5	5.5	6.35	482	15.3	45.6	95	31.7	33.6	45.6	3.1	0.5	5	45.8	29.1
IWB-0049	Low stress	F	35	20.4	6.9	198	29	30	161	25	0.9	125	158	91	56	45	141	4.2	107	8.8	2.3	11.2	0.71	4.4	84	4.1	5	3.48	449	10.2	34.9	78	22.7	29.2	46.3	4.3	1.7	8.6	39.1	27.2
IWB-0053	Low stress	M	55	21.4	7.3	211	19	16	157	73	1.1	86	180	96	67	67	141	4.7	103	9.3	2.2	12.3	0.77	6.6	99	4.4	5.4	6.25	520	15.9	47.5	91	30.6	33.5	55.5	4.8	1	5.9	32.8	37.8
IWB-0054	Low stress	M	48	23.7	7	124	15	15	121	27	0.9	63	185	111	51	87	142	4.6	103	9.3	2.4	8.4	0.81	6	102	4.4	5	4.7	461	15.2	46.1	100	33	33	45.6	1.7	0.4	5.5	46.8	29.8
IWB-0057	Low stress	F	36	24.2	8	138	31	13	158	16	0.5	90	215	125	69	73	141	4.1	104	9.4	2.6	17.1	0.57	5.1	86	4.9	5.3	4.4	463	13.7	42.6	92	29.6	32.2	63.4	1.6	0.5	5.9	28.6	27.6
IWB-0058	Low stress	F	33	22.2	7.4	126	22	6	174	11	1.2	70	206	91	95	25	142	4.2	106	9.1	2.6	11.8	0.71	4.7	75	4.8	4.9	4.48	415	13	40.5	98	31.3	32.1	59.8	3.8	0.7	6	29.7	26.8
IWB-0061	Low stress	F	64	18.5	6.9	128	21	14	192	19	0.6	123	238	128	89	46	143	3.9	105	9.4	2.5	11.9	0.77	4.6	80	4.4	5.1	2.81	415	13.9	42.2	102	33.5	32.9	57.3	1.1	0.7	7.1	33.8	17.8
IWB-0063	Low stress	M	45	26.2	7.2	171	24	26	166	26	0.8	135	217	137	59	82	143	4.2	103	9	2.3	7.4	0.93	5.6	100	4.7	5.4	5.24	495	15.3	46.1	93	30.9	33.2	58.2	1.3	0.8	4.8	34.9	22.6
IWB-0064	Low stress	M	30	21.8	7.6	103	14	9	145	14	0.7	90	167	101	54	43	141	4.1	103	9.4	2.1	10	0.82	6.9	83	4.7	5.1	4.43	465	14.1	42.5	91	30.3	33.2	42.6	7.7	0.7	6.3	42.7	28
IWB-0073	Low stress	F	47	20.7	6.9	108	16	13	184	12	0.6	148	151	84	54	37	138	4	103	8.8	2	18.7	0.74	4.2	84	4.3	5.5	5.44	436	11.4	32.7	75	26.1	34.9	59.2	5.9	0.7	3.3	30.9	28.8
IWB-0074	Low stress	F	61	19.1	7.1	385	17	10	193	11	0.8	125	183	80	79	87	141	4.5	103	9.1	2.5	15	0.64	4.1	105	4.2	6	2.73	437	13.1	39	89	30	33.6	54.2	2.6	0.7	5.9	36.6	27.9
IWB-0075	Low stress	F	34	24.4	7.8	139	24	56	169	30	1.5	87	204	112	70	80	137	4.3	103	9.3	2.3	8	0.63	4.8	85	4.4	5.6	5.01	481	14	40	83	29.1	35	50.1	1.8	0.8	5.4	41.9	33.1
IWB-0079	Low stress	M	39	22.4	7.4	227	20	17	167	18	0.9	184	243	142	76	53	139	4.2	101	9.2	2.3	17.7	0.78	5	84	4.5	5.4	3.66	548	16	46.3	84	29.2	34.6	46.5	2.2	0.5	7.1	43.7	21.9
IWB-0081	Low stress	M	40	23	7.5	299	19	20	179	14	0.9	129	171	96	61	62	139	4.3	103	9.3	2.7	15.3	0.91	5.9	88	4.6	5.2	3.75	482	15.1	43.1	89	31.3	35	53.6	15.7	1.1	6.4	23.2	19.1
IWB-0082	Low stress	M	46	20	7.8	210	16	14	121	16	0.6	72	150	80	54	54	141	4.1	101	9.3	2.2	15.2	1.18	6.5	93	4.4	5.2	7.11	500	15.7	45	90	31.4	34.9	74.2	0.7	0.4	4.2	20.5	20.7
IWB-0084	Low stress	F	39	21.5	7.6	138	15	9	146	12	1.2	62	151	80	57	57	139	4.2	102	9.2	2	7.2	0.63	2.9	90	4.7	5.4	6.97	469	13.9	40.4	86	29.6	34.4	65.6	0.7	0.3	4	29.4	18.4
IWB-0086	Low stress	F	43	19.2	7.4	134	15	10	158	12	0.7	88	167	90	65	48	141	4.5	106	9.1	2.3	8.8	0.55	3.8	91	4.5	5.5	3.63	408	10.8	33.6	82	26.5	32.1	55.6	2.2	0.6	4.7	36.9	24.1
IWB-0088	Low stress	F	64	23.1	7.2	196	22	17	207	15	0.6	221	238	146	68	75	143	4	105	9.3	2.2	18.2	0.86	6.1	80	4.3	5.6	5.24	422	12.9	39.1	93	30.6	33	58.5	1.9	1	4.8	33.8	27
IWB-0090	Low stress	F	69	23.4	7.2	315	17	12	141	60	0.7	54	208	135	45	69	141	3.8	106	9.1	2.4	15.5	0.62	4.7	84	4.4	5.3	3.87	482	13.8	40.8	85	28.6	33.8	43.1	3.4	0.5	6.7	46.3	22.6
IWB-0093	Low stress	F	35	21	7.4	308	14	7	162	13	0.7	66	150	75	62	43	139	4.5	104	9.4	2.3	7.4	0.54	4.7	89	4.6	5.2	4.01	407	12.3	36	88	30.2	34.2	54.9	1	0.7	5.2	38.2	29.6
IWB-0094	Low stress	F	35	18.5	6.7	156	16	16	152	11	0.9	108	148	77	58	27	140	4	106	8.9	2.5	10.8	0.54	4.3	75	4.4	5.2	5.28	440	13.2	38.8	88	30	34	66.5	1.7	0.9	4.4	26.5	24.6
IWB-0096	Low stress	M	31	21.5	7.6	253	18	13	157	11	1	79	162	96	52	48	141	4.3	103	9.6	2.5	10.4	0.85	4.7	82	4.5	5.1	3.51	542	16.1	47.4	87	29.7	34	39.8	2.6	0.9	4	52.7	24.1
IWB-0098	Low stress	M	69	25.1	7.4	127	22	15	187	32	0.6	118	203	107	73	51	140	4.5	100	9.6	2	14.9	0.73	5.1	115	4.6	5.7	3.36	492	16.2	47.1	96	32.9	34.4	57.1	0.9	0.3	5.4	36.3	20.3
IWB-0100	Low stress	F	54	21	6.9	153	19	14	147	10	0.6	49	236	151	66	63	139	4.1	102	8.8	1.9	10.6	0.65	4.1	78	4.2	5.3	5.87	432	13.1	38.7	90	30.3	33.9	60.1	2	0.7	4.3	32.9	33.1
IWB-0104	Low stress	M	46	27.1	7	117	23	34	189	99	1.7	192	184	83	76	129	143	4	104	9.4	2.1	11.3	0.92	7	96	4.8	4.9	5.42	488	15.8	45.5	93	32.4	34.7	67.4	3.1	1.5	3.5	24.5	22.8
IWB-0108	Low stress	M	52	21.5	7.3	141	22	16	155	34	0.9	116	176	90	67	72	140	4.1	103	9.3	2.4	14	0.86	6.7	87	4.5	5.5	5.88	467	15.1	45.1	97	32.3	33.5	63.9	1.4	0.5	3.2	31	28.5
IWB-0109	Low stress	M	52	24.3	7.2	223	20	18	165	38	1.2	127	140	49	68	66	141	4.4	104	9.4	2.5	10.4	0.84	5.3	95	4.7	5.1	5.91	505	16.8	47.4	94	33.3	35.4	49.6	2.5	0.3	5.8	41.8	23.3
IWB-0110	Low stress	F	56	18.8	7.5	87	26	29	180	33	0.6	114	209	124	69	52	140	4.2	101	9	2.5	16.4	0.76	4.3	77	4.3	5.7	6.28	433	12.7	38.1	88	29.3	33.3	49	1.6	0.5	3.8	45.1	19.7
IWB-0111	Low stress	F	57	19.2	7.3	180	26	18	207	17	0.7	198	217	106	85	89	141	3.9	104	9.4	2	8.9	0.53	2.9	89	4.5	5.8	3.61	397	11.9	35.5	89	30	33.5	38.2	2.5	0.3	4.4	54.6	18.3
IWB-0113	Low stress	M	54	22.6	7.4	185	24	13	182	26	0.6	290	219	133	57	87	139	4.2	102	9	2.7	10.6	0.85	5.4	94	4.3	5.4	5.01	452	14.5	42.1	93	32.1	34.4	47.5	3.4	0.6	6.8	41.7	24.8
IWB-0114	Low stress	F	37	24	7.5	134	14	7	151	17	0.6	92	173	97	61	86	137	3.9	104	8.8	2.2	10.9	0.68	4.9	76	4.4	5.4	6.15	440	12.7	38.5	88	28.9	33	58.3	1.6	0.8	9.1	30.2	34.8
IWB-0115	Low stress	M	63	23.9	7.3	144	18	16	166	23	1	77	221	127	43	193	140	4.1	103	8.9	2.2	17.7	0.75	5.4	88	4.4	5.5	4.83	519	15.3	44.4	86	29.5	34.5	49.7	3.5	1	4.8	41	23.2
IWB-0118	Low stress	M	37	21.3	7.5	154	17	14	140	25	0.9	137	183	114	56	67	141	4.1	102	9.2	2.1	12.1	0.74	6.1	83	4.7	5.4	5.84	517	15.9	46.6	90	30.8	34.1	44.5	5.8	1	5.5	43.2	28.3
IWB-0119	Low stress	F	58	24.9	8.1	189	21	33	186	22	0.9	83	238	153	60	128	140	4.1	103	9.4	2.1	11.7	0.57	4.5	84	4.5	5.5	5.89	459	14	42.3	92	30.5	33.1	56.4	1.5	0.5	6.5	35.1	26.8
IWB-0120	Low stress	F	33	23.3	7	137	16	12	154	12	0.6	65	199	106	66	59	141	4.6	103	8.9	1.9	16.3	0.53	4.4	83	4.6	5.5	5.11	419	12.5	37.6	90	29.8	33.2	54.8	3.3	0.4	7.4	34.1	27.8
IWB-0128	Low stress	F	31	19.1	7.3	123	14	11	129	10	0.6	62	186	89	71	46	139	5.4	106	9.3	2.5	9.5	0.5	5.1	81	4.6	5.2	4.2	448	13.1	40	89	29.2	32.8	50.9	4.3	0.7	5.5	38.6	17.2
IWB-0129	Low stress	M	37	19.5	6.9	228	15	12	132	18	1	66	197	114	58	74	139	4	101	9.2	2	12	0.91	5.9	77	4.4	5.1	3.6	492	15	43.5	88	30.5	34.5	50.8	1.7	0.8	5.6	41.1	30.8
IWB-0130	Low stress	F	42	20	8.3	159	17	13	135	25	0.5	55	137	57	57	95	139	4	105	8.4	2	11.2	0.58	5.2	81	3.9	5.2	2.85	374	11.8	34.7	93	31.6	34	50.1	0.4	0.7	6	42.8	13.2
IWB-0132	Low stress	F	64	22.5	7.2	217	19	11	151	24	0.6	84	211	107	83	65	142	4.3	105	9.4	2.5	10.6	0.57	3.4	94	4.7	5.2	4.52	446	13.9	42.6	96	31.2	32.6	51.3	3.3	0.7	5.5	39.2	21.6
IWB-0138	Low stress	F	36	19.9	7.2	151	16	10	141	11	0.7	63	234	148	66	112	142	4.1	105	9.2	2.2	9.9	0.57	4.6	86	4.5	5.1	5.47	444	13.1	40.6	91	29.5	32.3	68.6	3.1	0.5	5.5	22.3	37.7
