# Supplementary material for: Mental stress objective screening for workers using urinary neurotransmitters
Source: PLoS One. 2023 Sep 8;18(9):e0287613. doi: 10.1371/journal.pone.0287613 (PMC10490881; doi:10.1371/journal.pone.0287613)
Supplement: S2 File — (ZIP) [file pone.0287613.s012.zip › Concentrations of Six Analytes and BJSQ and CES-D Scores.xlsx]

## Sheet: Raw Dta
ID	Concentrations in Urine (µg/mL)							Creatinine Correction						BJSQ
	5-HIAA	DA	GABA	HVA	5-HT	VMA	Cr	5-HIAA	DA	GABA	HVA	5-HT	VMA	Q1	Q2	Q3	Q4	Q5	Q6	Q7	Q8	Q9	Q10	Q11	Q12	Q13	Q14	Q15	Q16	Q17	Q18	Q19	Q20	Q21	Q22	Q23	Q24	Q25	Q26	Q27	Q28	Q29	Q30	Q31	Q32	Q33	Q34	Q35	Q36
IWB-0001	0.634505	0.237798	0.120471	4.49888	0.0856178	3.21641	450.33	1.40898	0.528053	0.267518	9.9902	0.190122	7.14235	3	3	3	2	2	3	3	3	3	2	1	4	2	3	2	2	3	3	2	4	3	3	2	4	4	4	3	2	3	2	3	2	3	1	1	1
IWB-0002	1.1191	0.280102	0.0908534	3.87435	0.0815996	2.59418	401.46	2.78757	0.697709	0.226308	9.65065	0.203257	6.46188	3	2	2	3	3	2	1	2	2	1	1	1	1	2	3	2	2	3	3	3	2	1	1	2	1	2	3	3	3	2	2	3	2	3	2	4
IWB-0003	0.696674	0.230465	0.115515	7.20616	0.0935858	4.42195	480.95	1.44854	0.479187	0.24018	14.9832	0.194585	9.19421	1	1	3	3	2	2	1	1	1	1	2	2	1	1	1	1	2	3	3	3	3	4	4	3	4	4	3	4	3	4	4	3	4	4	4	4
IWB-0004	1.2439	0.336371	0.126195	5.44919	0.0961623	3.34999	552.105	2.25302	0.609253	0.228571	9.86985	0.174174	6.06768	3	2	2	3	2	2	4	2	3	3	3	2	2	3	4	3	3	4	4	4	1	2	2	4	3	3	2	3	2	2	2	2	2	2	3	2
IWB-0005	0.740589	0.383307	0.101984	6.33933	0.142316	2.63482	578.879	1.27935	0.662155	0.176175	10.951	0.245847	4.55159	3	2	2	3	3	2	2	2	2	2	3	2	2	2	2	2	2	3	2	3	1	1	1	1	1	1	1	1	1	1	1	1	1	1	1	1
IWB-0006	0.767018	0.158517	0.148101	4.09327	0.057852	1.81819	228.716	3.35359	0.693074	0.647534	17.8967	0.252943	7.94956	1	2	3	1	1	3	2	3	4	4	3	3	2	2	1	3	4	3	3	4	3	3	3	3	3	3	3	2	1	2	2	1	2	1	1	1
IWB-0007	0.862565	0.163884	0.0985227	2.82918	0.0619564	1.9804	299.932	2.87587	0.546402	0.328483	9.43272	0.206568	6.60284	1	1	1	1	1	1	1	1	1	4	1	1	1	1	1	3	4	3	1	2	2	1	2	3	3	2	1	1	1	1	1	1	1	1	1	1
IWB-0008	1.20354	0.189174	0.0838228	4.53306	0.0829913	2.3317	457.905	2.62836	0.413129	0.183057	9.89958	0.181241	5.0921	2	2	3	3	3	3	3	2	2	2	2	2	2	2	2	2	3	2	3	3	2	2	1	3	3	2	3	2	2	2	2	3	2	1	1	1
IWB-0009	0.773626	0.259068	0.0939555	3.86779	0.0754858	3.22224	525.777	1.4714	0.492734	0.178698	7.35633	0.14357	6.12852	3	2	3	4	2	1	2	2	1	1	3	1	1	2	3	3	2	3	3	2	2	2	3	4	3	2	3	3	2	2	1	2	2	1	1	2
IWB-0010	0.646809	0.104189	0.112056	2.12718	0.0428202	1.053	214.05	3.02177	0.48675	0.523506	9.93779	0.200048	4.91941	4	4	4	4	4	3	3	2	2	2	1	2	2	2	2	2	2	3	3	3	3	3	3	3	3	3	3	2	2	2	2	2	2	1	1	1
IWB-0013	1.08995	0.404435	0.0855011	3.03348	0.110467	2.88689	590.311	1.84641	0.685122	0.144841	5.13877	0.187133	4.89046	2	2	3	3	3	2	2	4	3	3	2	3	4	3	3	2	2	3	3	3	2	2	2	3	3	3	2	2	2	3	2	3	4	3	3	4
IWB-0014	0.802164	0.126611	0.073835	3.34219	0.0390058	1.18119	227.97	3.51873	0.555384	0.323881	14.6607	0.1711	5.18135	3	3	3	3	3	3	1	3	2	2	3	3	2	3	3	2	2	2	2	3	2	2	2	3	2	2	2	2	2	1	1	1	2	2	1	1
IWB-0015	0.892519	0.28234	0.122188	5.96745	0.114926	3.61517	377.082	2.36691	0.748748	0.324035	15.8253	0.304778	9.58723	3	1	3	2	1	1	4	4	2	3	2	2	1	1	1	2	2	3	2	3	2	2	3	3	3	2	1	1	4	3	4	4	3	4	4	4
IWB-0016	0.975333	0.0719112	0.0907791	2.52156	0.0655417	1.08099	155.285	6.28091	0.46309	0.584595	16.2382	0.422073	6.96128	3	3	3	4	3	4	4	3	4	1	2	3	3	3	3	4	3	4	3	4	3	3	3	2	2	3	3	2	2	2	2	2	3	2	3	2
IWB-0017	1.81148	0.17505	0.0975377	2.55329	0.0422939	1.52026	178.37	10.1558	0.981386	0.546828	14.3146	0.237114	8.52309	3	1	4	4	3	4	3	3	2	2	2	3	2	2	2	1	1	2	2	2	2	2	2	2	2	2	3	1	1	2	1	1	2	1	2	1
IWB-0018	1.38728	0.363618	0.162076	4.55546	0.107371	3.89503	373.498	3.71428	0.973548	0.43394	12.1968	0.287473	10.4285	2	1	2	3	3	3	4	1	3	2	1	2	2	2	2	1	1	1	1	1	3	3	3	2	1	1	1	1	1	1	1	1	1	1	1	1
IWB-0019	1.33142	0.121991	0.0867336	2.92064	0.0476889	1.72144	223.795	5.94928	0.545103	0.387559	13.0505	0.213093	7.69206	3	1	3	3	3	3	1	2	1	1	1	2	2	1	2	1	1	1	1	1	2	2	1	3	2	2	2	1	4	4	4	4	4	4	4	4
IWB-0020	0.968939	0.282047	0.104688	4.00347	0.0926446	2.1044	276.665	3.50222	1.01946	0.378394	14.4705	0.334863	7.60631	2	2	2	2	2	3	2	3	3	2	2	2	2	2	2	2	3	3	3	3	3	2	3	2	2	1	3	2	1	1	2	2	2	2	1	1
IWB-0022	1.13956	0.548031	0.0977875	12.7859	0.251136	4.17817	827.266	1.37751	0.662461	0.118206	15.4556	0.303573	5.05058	3	3	4	4	3	2	1	2	2	1	1	2	1	1	1	1	1	2	2	2	1	1	2	2	2	2	3	1	2	2	1	2	2	1	1	1
IWB-0023	1.03542	0.22643	0.141958	4.12958	0.120307	2.24971	414.181	2.49993	0.546694	0.342744	9.97048	0.290469	5.4317	4	2	4	4	1	1	2	3	1	3	1	2	1	2	4	3	4	2	3	4	4	3	2	1	1	2	2	1	2	1	2	2	3	1	1	1
IWB-0024	1.45609	0.384031	0.11396	5.09711	0.12827	3.60717	745.573	1.95298	0.515081	0.152849	6.83649	0.172043	4.83811	3	3	2	2	2	3	2	2	2	2	2	3	2	2	1	2	2	2	2	2	3	3	2	2	2	2	2	1	2	2	3	1	2	2	1	2
IWB-0026	0.969494	0.282036	0.114458	4.21968	0.103435	1.83855	447.705	2.16548	0.629959	0.255655	9.42514	0.231034	4.1066	3	3	3	3	2	3	1	3	3	3	3	3	3	3	2	3	3	3	3	3	2	2	2	3	2	2	2	3	2	1	2	2	2	1	1	1
IWB-0027	0.921809	0.63933	0.224534	7.39776	0.26322	8.85802	745.652	1.23625	0.857411	0.301125	9.92119	0.353006	11.8796	2	2	1	3	2	3	3	2	4	2	1	3	2	2	2	2	1	2	2	2	2	1	1	2	1	1	1	1	1	1	1	1	1	1	1	1
IWB-0029	1.1394	0.157763	0.117544	4.36326	0.0724893	1.35347	257.011	4.43329	0.613836	0.45735	16.9769	0.282047	5.26621	2	2	2	2	1	1	3	1	1	1	2	1	1	1	1	1	1	2	2	3	3	3	4	4	4	4	3	3	1	2	3	3	2	1	1	1
IWB-0030	0.829045	0.175841	0.0667099	3.35722	0.0649082	2.24665	272.326	3.04431	0.6457	0.244963	12.3279	0.238348	8.24986	2	1	3	3	2	2	2	2	3	3	3	2	2	2	2	2	2	3	3	4	2	3	2	2	2	2	3	2	1	2	2	2	2	1	1	1
IWB-0031	1.39665	0.345591	0.105736	8.23031	0.137659	3.39755	582.963	2.39577	0.592818	0.181376	14.1181	0.236138	5.82807	1	1	3	3	1	2	2	4	4	3	2	1	1	2	2	2	2	3	2	2	1	1	1	1	1	1	1	1	1	1	1	1	1	1	1	1
IWB-0032	0.625767	0.20331	0.104897	4.00173	0.058024	2.32497	333.925	1.87397	0.60885	0.314134	11.9839	0.173763	6.96253	3	2	3	2	2	2	2	2	1	2	2	3	3	1	4	2	3	3	3	3	2	2	1	3	2	3	1	1	1	2	2	1	2	1	1	1
IWB-0037	2.62773	0.825508	0.255537	8.4252	0.266202	9.39247	1123.46	2.33896	0.73479	0.227455	7.49933	0.236948	8.3603	2	2	3	2	2	2	4	2	2	3	3	3	3	3	3	3	3	3	3	3	3	3	3	2	2	2	2	2	2	2	3	3	2	3	3	3
IWB-0038	0.863698	0.144039	0.0926331	3.20457	0.0487146	1.35173	263.863	3.27329	0.545888	0.351066	12.1449	0.184621	5.12287	4	3	3	3	3	3	2	3	2	2	2	3	2	2	2	2	2	4	3	3	3	2	3	2	2	1	2	2	2	2	1	2	2	1	1	1
IWB-0039	0.632713	0.141124	0.0867737	4.74946	0.0535	2.85035	417.204	1.51656	0.338262	0.207989	11.384	0.128235	6.83204	3	2	3	3	3	3	1	2	2	2	1	2	1	3	2	2	3	1	1	2	3	2	1	2	1	2	3	1	1	1	1	1	1	1	1	1
IWB-0041	0.456418	0.478988	0.100322	7.99972	0.152789	5.12822	800.448	0.570203	0.598401	0.125332	9.99405	0.190879	6.40668	3	3	4	4	3	2	3	3	2	2	2	1	1	2	1	2	1	3	2	2	1	2	1	3	2	2	3	2	4	3	3	4	4	4	4	4
IWB-0042	1.31683	0.506047	0.159253	12.0489	0.15574	5.00626	870.573	1.51261	0.581281	0.182929	13.8402	0.178893	5.75054	3	3	3	3	4	3	2	2	2	2	2	2	2	2	2	3	3	3	2	2	3	3	3	3	3	3	3	3	3	3	3	3	3	2	3	2
IWB-0045	0.57146	0.144713	0.104628	2.03603	0.0313982	0.309665	175.499	3.2562	0.824582	0.596176	11.6014	0.178908	1.76449	1	1	1	1	1	1	1	1	1	2	2	1	1	1	1	1	1	1	1	1	1	1	1	1	1	1	1	1	1	1	1	1	1	1	1	1
IWB-0046	1.5271	0.377701	0.160914	5.42586	0.372416	3.19379	710.724	2.14865	0.531431	0.226408	7.63427	0.523995	4.49371	1	1	3	2	1	1	1	1	3	3	3	1	1	2	1	1	2	3	2	2	1	1	1	1	1	1	1	1	1	1	1	1	1	1	1	1
IWB-0047	1.11241	0.147403	0.0801789	1.72362	0.051672	1.43999	203.628	5.46294	0.723887	0.393753	8.46458	0.253757	7.07166	2	3	3	2	2	2	1	3	3	3	3	3	3	3	3	3	3	4	4	4	2	2	2	2	1	2	2	2	2	2	2	2	2	2	2	2
IWB-0048	1.08036	0.149258	0.0727046	2.39558	0.0555345	1.57318	228.425	4.72958	0.653421	0.318286	10.4874	0.243119	6.88708	3	3	4	4	3	2	4	2	2	3	2	3	2	3	4	3	3	3	3	3	2	2	2	3	3	3	3	2	2	2	2	1	1	1	1	1
IWB-0049	0.81498	0.284495	0.105156	3.3005	0.103887	2.70758	296.906	2.74491	0.9582	0.354174	11.1163	0.349898	9.1193	3	2	3	3	1	2	2	2	2	4	2	1	1	2	1	2	1	1	1	1	1	1	2	2	2	2	1	1	1	1	1	1	2	1	1	1
IWB-0050	1.35006	0.250765	0.116566	3.58927	0.108918	1.63663	291.929	4.62462	0.858994	0.399295	12.295	0.373097	5.60627	3	2	3	4	3	3	1	3	1	2	3	2	2	2	2	2	2	4	4	4	3	4	3	3	3	3	2	2	3	2	2	3	2	3	3	4
IWB-0051	1.05269	0.21631	0.107813	2.63523	0.0771216	1.77348	232.02	4.53707	0.932293	0.464673	11.3578	0.332393	7.64367	3	2	4	4	3	4	4	4	1	4	2	3	3	1	4	2	1	3	2	2	3	3	3	3	2	2	4	2	2	2	2	2	2	2	2	1
IWB-0052	0.826284	0.288472	0.111805	5.36182	0.0798339	3.9482	523.487	1.57842	0.551059	0.213578	10.2425	0.152504	7.54212	4	3	4	4	3	4	4	4	3	3	1	3	2	3	2	4	1	2	3	3	4	3	4	3	3	2	3	3	3	2	1	2	2	3	3	2
IWB-0053	0.688934	0.376008	0.0973962	7.12317	0.165307	5.13794	597.298	1.15342	0.629515	0.163061	11.9257	0.276758	8.60196	2	1	3	3	3	2	2	2	1	1	1	2	1	2	1	1	1	3	2	2	3	2	3	1	1	2	3	2	1	1	1	1	1	1	1	1
IWB-0054	0.638006	0.0671417	0.0728709	1.47997	0.0279642	0.730982	112.071	5.69288	0.5991	0.650222	13.2056	0.249522	6.5225	3	2	3	3	3	4	2	2	1	2	3	2	1	1	1	2	1	2	2	2	1	1	1	2	1	1	2	1	1	1	1	1	1	1	1	1
IWB-0057	0.724636	0.403078	0.15134	4.45155	0.107465	1.82738	382.802	1.89298	1.05297	0.395348	11.6289	0.280732	4.77369	2	1	2	3	3	1	1	2	1	1	1	1	1	1	2	1	1	3	3	2	1	1	1	2	1	2	1	1	1	1	1	1	1	1	1	1
IWB-0058	0.968108	0.15671	0.11657	3.47188	0.0614043	1.64202	236.667	4.09059	0.662152	0.492548	14.6699	0.259455	6.93809	3	2	4	4	1	3	2	1	1	2	2	3	1	1	1	1	2	2	2	2	3	3	3	2	1	1	2	1	1	1	1	1	1	1	1	1
IWB-0060	1.14566	0.0707121	0.0853207	2.38973	0.0366504	2.23691	161.324	7.10161	0.438324	0.528879	14.8133	0.227185	13.866	3	2	3	2	2	2	2	2	2	2	3	2	1	2	2	3	3	3	3	3	2	2	1	3	2	2	2	2	2	1	2	2	2	2	2	1
IWB-0061	1.05368	0.102813	0.106958	2.84154	0.0311356	1.64	167.387	6.29489	0.614226	0.638986	16.9758	0.186009	9.79764	1	2	1	2	2	1	2	2	2	3	2	1	1	2	1	3	3	3	3	3	2	3	2	2	2	2	1	1	1	1	2	1	2	2	2	1
IWB-0063	1.2247	0.67582	0.0967029	11.3736	0.192564	7.83204	1255.57	0.975414	0.538256	0.077019	9.0585	0.153368	6.23782	3	2	3	3	3	3	3	2	2	2	2	2	2	2	2	2	2	3	3	3	1	1	1	2	2	1	2	2	1	1	1	1	1	1	1	1
IWB-0064	0.9958	0.183727	0.151101	4.28317	0.0788053	1.98716	331.507	3.00386	0.554218	0.4558	12.9203	0.237718	5.99432	3	2	3	2	2	2	2	2	2	3	2	2	2	2	2	2	2	2	2	2	1	1	1	1	1	1	1	1	1	1	1	1	1	1	2	1
IWB-0065	1.11884	0.380927	0.101159	5.70627	0.0826098	2.05561	446.971	2.50315	0.852241	0.226321	12.7665	0.184822	4.59899	3	2	3	2	2	3	3	2	3	2	2	2	2	3	3	2	3	2	2	2	3	3	3	3	4	3	3	3	3	2	2	3	2	2	2	2
IWB-0068	0.978638	0.25637	0.176687	4.067	0.10168	2.80576	433.054	2.25985	0.592004	0.408001	9.39142	0.234798	6.479	3	2	3	4	3	2	4	4	4	2	1	2	1	2	4	3	2	3	3	3	3	3	3	3	1	2	2	2	2	2	3	2	1	1	1	1
IWB-0073	0.883627	0.638856	0.0943475	7.23778	0.17554	4.68708	613.061	1.44134	1.04208	0.153896	11.806	0.286333	7.64537	1	1	2	2	1	1	4	1	1	1	4	1	1	1	1	1	1	2	2	2	1	1	2	2	3	3	1	1	1	1	1	1	1	1	1	2
IWB-0074	1.53076	0.408956	0.0969875	13.1176	0.102928	3.98273	423.001	3.6188	0.966796	0.229284	31.0109	0.243327	9.41542	2	1	2	3	3	2	2	2	2	2	1	1	1	1	1	1	1	2	2	2	2	1	1	1	1	1	1	1	1	1	1	1	1	1	1	1
IWB-0075	0.480008	0.321036	0.207604	3.66628	0.115765	2.57268	423.561	1.13327	0.757944	0.490139	8.65585	0.273313	6.07394	3	2	2	3	2	2	1	3	2	2	2	2	2	2	2	2	3	4	3	4	2	2	2	2	1	3	1	2	1	1	1	1	2	1	1	1
IWB-0076	1.52132	0.308398	0.213459	4.58284	0.168522	4.1406	427.808	3.55608	0.720879	0.49896	10.7124	0.39392	9.67864	3	2	3	3	1	2	2	3	3	3	3	3	4	3	1	2	2	2	2	2	3	3	3	3	2	2	3	2	2	3	3	2	2	2	1	2
IWB-0078	1.48681	0.136635	0.110396	2.94586	0.0464346	2.20313	216.354	6.87213	0.631532	0.510256	13.6159	0.214623	10.183	4	3	4	4	3	4	4	3	2	4	3	4	2	3	4	3	1	4	4	4	3	3	3	4	4	3	3	3	1	1	1	1	3	1	1	2
IWB-0079	1.16385	0.576576	0.0692863	6.03089	0.120079	1.85811	337.929	3.44406	1.70621	0.205032	17.8466	0.355338	5.49853	3	2	3	3	3	3	3	1	2	2	1	3	2	2	1	2	1	2	2	1	2	2	2	2	1	2	2	2	1	1	1	1	1	1	1	1
IWB-0080	0.972977	0.421552	0.189773	6.81686	0.117424	3.44596	455.563	2.13577	0.925342	0.416567	14.9636	0.257755	7.56418	3	4	3	3	2	3	2	2	2	2	2	3	2	2	2	2	2	3	3	3	3	3	3	2	1	2	3	3	2	3	2	2	1	2	1	1
IWB-0081	1.53148	0.299066	0.195649	6.04134	0.130387	3.20661	755.674	2.02664	0.395761	0.258906	7.99464	0.172544	4.24337	3	2	3	4	4	3	3	2	1	2	1	2	2	1	2	2	2	3	3	3	2	1	2	2	2	1	2	2	2	1	2	1	2	1	1	1
IWB-0082	1.24662	0.108727	0.0683637	1.915	0.0420499	1.55779	273.779	4.55337	0.397134	0.249704	6.9947	0.153591	5.68995	3	2	2	3	2	3	3	2	2	2	2	2	2	2	2	2	2	2	2	2	1	1	1	1	1	1	1	1	1	1	1	1	1	1	1	1
IWB-0084	1.52147	0.522507	0.1396	9.40266	0.185872	4.48251	602.869	2.52372	0.8667	0.23156	15.5965	0.308312	7.4353	1	1	2	1	1	2	1	2	1	1	2	2	2	1	1	1	4	2	2	2	3	3	3	2	1	1	1	1	1	1	2	1	1	1	1	1
IWB-0085	0.48395	0.828695	0.114018	7.51615	0.189226	5.56049	825.855	0.585998	1.00344	0.138061	9.10104	0.229127	6.73301	3	2	3	2	1	2	3	3	3	2	2	2	2	2	3	2	2	3	3	3	2	2	2	3	2	3	2	2	2	2	2	2	2	2	2	2
IWB-0086	1.84016	0.735289	0.128502	13.6884	0.231334	7.43344	804.166	2.28828	0.91435	0.159795	17.0219	0.287669	9.24367	2	2	2	2	2	2	3	2	2	2	2	2	1	1	1	2	1	3	3	4	2	2	2	2	1	1	1	1	1	2	2	1	1	1	1	2
IWB-0088	0.943882	0.0673593	0.113927	2.08823	0.0276834	1.08162	135.127	6.98512	0.498487	0.84311	15.4538	0.204869	8.00446	2	1	1	3	2	2	2	2	2	2	2	2	1	1	2	2	2	2	2	3	2	2	3	1	1	1	3	1	1	1	4	1	1	1	1	1
IWB-0089	0.943729	0.135597	0.0740972	3.68414	0.0633002	2.28097	306.324	3.08082	0.44266	0.241891	12.0269	0.206644	7.44626	2	2	2	2	2	2	2	2	2	2	3	2	2	2	2	3	3	4	4	3	2	2	2	3	2	4	2	1	2	2	2	2	2	2	1	1
IWB-0090	0.828673	0.33679	0.0782211	6.55181	0.140423	4.61179	140.524	5.89703	2.39668	0.55664	46.6242	0.999283	32.8186	3	2	3	3	2	2	3	2	1	1	2	2	1	1	1	2	1	2	1	1	1	1	1	2	1	1	2	1	1	1	3	1	2	1	1	1
IWB-0091	1.40411	0.312818	0.0773709	5.36627	0.20013	4.00054	549.129	2.55698	0.569663	0.140898	9.77234	0.36445	7.28524	3	2	2	2	2	3	3	2	3	2	2	3	2	2	2	1	1	3	3	2	2	2	2	3	2	2	3	2	2	2	3	2	2	2	2	1
IWB-0093	0.855956	0.359394	0.127014	3.79095	0.117877	2.40113	356.828	2.39879	1.00719	0.355954	10.624	0.330347	6.72909	3	3	3	2	2	2	2	2	2	2	2	2	2	2	2	2	3	2	2	2	2	2	3	2	1	2	1	1	1	2	1	1	2	1	1	1
IWB-0094	1.44731	0.289108	0.190399	4.33434	0.120968	3.05937	349.826	4.13722	0.826433	0.544268	12.39	0.345795	8.74541	1	1	1	2	1	2	2	1	2	3	3	2	3	2	2	2	3	3	2	3	2	1	2	1	1	2	1	2	1	1	2	2	1	1	2	1
IWB-0096	1.08857	0.17472	0.0639861	3.14329	0.069878	1.8978	113.506	9.59043	1.5393	0.563723	27.6927	0.615631	16.7198	4	2	4	3	4	2	2	2	1	1	1	2	1	1	1	2	2	3	3	3	2	2	2	2	2	2	2	2	2	2	3	3	2	1	1	1
IWB-0097	0.948982	0.150948	0.0964586	2.7645	0.0494013	1.56733	231.715	4.09546	0.651435	0.41628	11.9306	0.213198	6.76401	3	3	3	2	3	3	1	4	4	4	3	3	2	2	2	2	4	3	3	4	3	3	3	3	3	3	2	3	3	3	2	3	3	2	3	2
IWB-0098	0.955606	0.397995	0.0840076	5.69503	0.134711	2.16042	590.022	1.61961	0.674542	0.142381	9.65223	0.228315	3.66159	1	1	1	1	1	1	3	1	1	1	1	1	1	1	1	1	1	1	1	1	2	1	1	1	1	1	4	1	1	1	1	1	1	1	2	1
IWB-0099	1.47681	0.333928	0.114195	7.29448	0.13929	4.01295	729.765	2.02368	0.457582	0.156482	9.99566	0.19087	5.49897	4	4	4	4	3	4	2	2	2	2	3	3	3	3	2	3	3	2	1	1	1	1	1	1	1	2	1	2	2	2	3	4	2	4	4	4
IWB-0100	0.732045	0.168516	0.178727	4.16506	0.0598538	2.00064	217.204	3.37031	0.775845	0.822856	19.1758	0.275565	9.21088	1	2	2	3	3	3	3	2	2	2	1	2	2	2	2	1	1	2	2	2	1	1	2	2	1	3	2	1	3	1	2	2	1	1	1	1
IWB-0101	1.69311	0.604878	0.0862744	7.6487	0.246038	4.74003	748.789	2.26113	0.807808	0.115219	10.2148	0.328581	6.33026	3	2	4	4	2	3	2	4	3	3	2	3	2	3	2	2	2	3	3	3	3	3	2	2	2	1	2	2	1	1	1	1	2	1	1	1
IWB-0102	0.847473	0.52713	0.0628464	8.1701	0.174842	4.14094	726.038	1.16726	0.726037	0.0865607	11.253	0.240817	5.70347	3	4	3	4	4	4	1	3	2	2	1	3	2	4	1	4	3	4	3	4	3	3	3	3	2	3	3	3	3	3	3	2	3	2	2	4
IWB-0103	1.6796	0.256097	0.24982	4.03929	0.120643	2.95278	529.138	3.17421	0.48399	0.472126	7.63372	0.228	5.58036	3	3	3	3	3	3	1	3	2	2	2	1	1	1	1	2	2	3	3	3	1	1	3	3	3	2	2	2	1	2	3	2	2	1	2	3
IWB-0104	0.804531	0.249502	0.0803256	4.03319	0.0996688	2.3166	480.156	1.67556	0.519626	0.16729	8.39973	0.207576	4.82468	3	2	3	3	3	3	1	2	3	2	2	3	2	2	1	2	2	2	3	3	3	3	2	2	2	2	3	1	2	2	1	1	2	1	2	1
IWB-0106	1.6558	0.629009	0.226626	8.49383	0.169147	6.49482	809.891	2.04447	0.776659	0.279823	10.4876	0.208852	8.01937	3	2	4	3	4	3	1	2	3	2	1	3	2	2	1	1	1	2	2	2	2	2	2	2	2	2	3	2	1	1	2	2	2	2	1	1
IWB-0107	1.11607	0.110811	0.138925	3.00357	0.0670768	1.46626	200.015	5.57993	0.554015	0.694575	15.0167	0.335359	7.33077	3	3	3	3	2	2	4	2	2	2	2	3	3	2	2	2	2	3	3	3	3	3	3	2	2	1	2	2	1	1	2	2	2	1	2	2
IWB-0108	1.069	0.283721	0.143042	7.14222	0.0745111	2.58564	433.389	2.4666	0.654657	0.330055	16.4799	0.171926	5.96609	3	2	3	3	2	2	2	2	2	2	2	2	2	2	1	2	2	3	3	3	2	2	2	1	1	1	1	1	1	1	1	1	1	1	1	1
IWB-0109	1.22332	0.47245	0.111529	5.33556	0.141948	3.76471	553.542	2.20999	0.853503	0.201483	9.63894	0.256436	6.80113	4	3	4	4	3	3	2	3	3	2	1	2	1	2	1	1	1	2	2	2	2	2	2	3	2	2	3	2	1	1	1	1	1	1	2	1
IWB-0110	1.89845	0.420977	0.211805	8.41182	0.131385	5.51126	578.053	3.28422	0.728267	0.366411	14.552	0.227289	9.53417	1	1	2	2	1	2	1	2	2	2	3	2	1	1	2	2	2	2	2	2	2	2	2	1	1	1	2	1	1	1	2	2	1	1	1	1
IWB-0111	0.783686	0.317611	0.090563	6.98977	0.0962238	3.04203	327.076	2.39604	0.971064	0.276887	21.3705	0.294194	9.30069	2	1	3	1	3	3	3	3	3	3	2	2	1	2	2	2	2	1	1	1	1	1	1	2	4	1	1	2	1	1	1	1	1	1	1	1
IWB-0112	0.184548	0.0514328	0.118317	2.08681	0.0328181	1.25636	285.877	0.64555	0.179913	0.413874	7.29968	0.114798	4.39478	3	2	3	4	2	3	2	3	4	4	2	3	3	1	1	3	3	3	3	3	2	2	2	2	2	2	1	1	2	1	2	1	2	1	2	1
IWB-0113	1.17611	0.0950241	0.097365	2.46807	0.049523	1.3201	227.775	5.16347	0.417184	0.427461	10.8356	0.217421	5.79563	3	2	3	3	3	2	2	3	1	1	2	2	2	2	2	2	2	2	2	2	2	1	2	2	1	1	2	1	1	1	2	2	1	2	1	1
IWB-0114	1.02649	0.231076	0.0921105	5.13559	0.0738798	2.328	355.752	2.88541	0.649542	0.258918	14.4359	0.207673	6.54388	3	3	3	3	1	2	1	2	2	2	2	1	1	2	1	2	2	2	2	2	3	2	2	2	2	2	1	1	2	2	2	2	2	1	1	1
IWB-0115	1.00384	0.652636	0.0720173	6.87315	0.167553	3.87206	783.423	1.28135	0.833057	0.0919264	8.77322	0.213873	4.94248	3	2	2	2	2	2	1	3	3	3	2	2	2	2	1	2	2	3	2	3	1	1	1	2	1	2	1	1	2	1	2	2	2	1	1	1
IWB-0116	1.74001	0.553541	0.179458	11.2668	0.270698	4.85343	785.932	2.21395	0.704312	0.228338	14.3356	0.344429	6.17538	3	2	2	3	1	3	1	2	3	2	3	2	2	2	1	2	3	4	3	3	3	3	3	1	1	1	2	2	1	2	2	2	2	1	2	1
IWB-0117	1.15203	0.379851	0.066516	7.34726	0.175742	3.55929	524.736	2.19545	0.723891	0.126761	14.0018	0.334916	6.78301	2	1	1	2	1	2	3	2	2	3	2	1	2	3	1	3	4	3	3	3	2	2	3	2	2	2	1	1	1	1	2	2	2	2	2	3
IWB-0118	1.62085	0.346324	0.0695699	9.2832	0.159671	2.91643	715.188	2.26633	0.484242	0.097275	12.9801	0.223257	4.07785	3	3	3	3	3	2	2	2	2	2	2	3	2	1	1	2	1	3	3	3	2	3	2	2	1	1	2	2	2	2	2	2	1	1	1	1
IWB-0119	0.754329	0.296001	0.0927827	4.85243	0.104835	4.49575	369.883	2.03937	0.800256	0.250843	13.1188	0.283428	12.1545	3	2	3	2	2	2	2	2	2	2	3	2	2	2	2	2	2	2	2	3	2	2	1	1	2	2	1	2	1	2	2	2	2	2	1	1
IWB-0120	1.33431	0.813792	0.0520807	7.58261	0.226692	4.60095	725.733	1.83857	1.12134	0.0717629	10.4482	0.312363	6.33973	2	3	3	2	1	2	3	2	2	2	3	2	2	1	1	2	2	3	3	3	3	2	2	2	2	2	1	2	1	2	3	3	2	2	2	1
IWB-0121	1.00289	0.230513	0.0825615	4.65955	0.0809546	2.31652	307.641	3.25995	0.749293	0.26837	15.1461	0.263147	7.52996	2	1	3	3	3	2	4	1	1	4	1	1	1	4	2	4	3	2	2	2	4	3	2	2	2	2	2	4	4	4	2	3	3	1	2	2
IWB-0124	2.02582	0.593694	0.145601	8.07788	0.198469	4.68609	764.422	2.65013	0.776658	0.190472	10.5673	0.259633	6.13024	1	1	3	4	3	1	4	1	1	1	1	1	1	2	2	2	2	4	4	4	4	4	4	2	1	2	2	4	2	2	2	1	2	1	2	1
IWB-0128	0.624347	0.242974	0.105965	4.23115	0.111351	3.22512	341.739	1.82697	0.710991	0.310074	12.3812	0.325837	9.43736	3	2	3	3	2	2	1	3	3	4	3	2	2	2	2	2	3	2	2	2	2	2	2	2	2	2	3	3	2	2	1	1	1	1	2	3
IWB-0129	1.48325	0.205192	0.145776	5.96446	0.109353	2.78568	484.934	3.05866	0.423133	0.30061	12.2995	0.2255	5.74445	2	2	2	2	1	2	1	2	3	3	2	2	2	2	1	2	2	2	2	3	1	1	1	2	1	1	2	1	1	1	1	2	3	2	1	2
IWB-0130	1.36983	0.270666	0.165038	3.90218	0.0642818	1.34329	277.163	4.94232	0.976561	0.595455	14.079	0.231928	4.84656	1	1	3	1	3	2	1	1	1	1	1	3	2	1	1	1	1	1	1	1	3	2	2	1	1	1	1	1	1	1	1	1	1	1	1	1
IWB-0132	1.01383	0.0735094	0.206052	1.72482	0.024169	0.949152	105.151	9.6416	0.699082	1.95958	16.4032	0.22985	9.02654	1	1	1	1	1	1	1	4	4	4	1	1	1	4	1	4	4	1	2	2	2	2	2	2	2	2	2	2	2	2	2	2	2	1	1	1
IWB-0137	1.10337	0.239579	0.176775	5.59641	0.106321	3.50013	418.06	2.63925	0.573074	0.422847	13.3866	0.25432	8.37232	2	2	4	4	2	4	2	3	3	3	2	2	2	2	3	2	2	3	3	3	2	3	3	3	2	2	2	2	1	1	3	2	2	2	2	1
IWB-0138	2.1808	1.55385	0.0859207	17.9237	0.386182	11.812	1271.83	1.7147	1.22175	0.0675568	14.0928	0.303643	9.28738	1	1	3	4	3	4	4	1	3	3	1	2	2	3	2	2	1	3	3	3	1	1	1	2	3	4	3	1	1	2	2	2	2	1	1	1
[truncated: 43 more columns]
